# Supplementary material for: Genetic relationships between feed efficiency and gut microbiome in pig lines selected for residual feed intake
Source: J Anim Breed Genet. 2021 Feb 26;138(4):491–507. doi: 10.1111/jbg.12539 (PMC8248129; doi:10.1111/jbg.12539)
Supplement: Supplementary file 3 — Table S2 [file JBG-138-491-s002.xlsm]

## Sheet: Sheet1
Genus	h2_Genus	SE_h2_Genus	h2_sig	Percentage_of_Zeros (%)	Min_anbundance (counts)	Max_abundance (counts)	Mean_abundance (counts)	SD (counts)	Mean_abundance_LRFI (counts)	Mean_abundance_HRFI (counts)	Abundance_percentage_LRFI (%)	Abundance_percentage_HRFI (%)	Line_abundance_difference_p-value	Abundance_prevalence	NMDS1	NMDS2	Contribution_NMDS1 (%)	Contribution_NMDS2 (%)	Contribution_NMDS1_NMDS2 (%)	r_G_RFI_Genus	SE_r_G_RFI_Genus	r_G_FCR_Genus	SE_r_G_FCR_Genus	r_G_DFI_Genus	SE_r_G_DFI_Genus	r_G_BFT_Genus	SE_r_G_BFT_Genus	r_G_ADG_Genus	SE_r_G_ADG_Genus	P_value_r_G_RFI_Genus	P_value_r_G_FCR_Genus	P_value_r_G_DFI_Genus	P_value_r_G_BFT_Genus	P_value_r_G_ADG_Genus	All_sig_r_G
Clostridium_sensu_stricto_1	0.50102	0.12182	Sig	0	2	2574	488.6	442.9	623.6	352.727	7.18339	4.02774	<0.0001	LRFI	-0.486354	0.349343	2.2427	1.1082	1.67545	-0.038011	0.21746	0.15832	0.20649	0.030302	0.19839	0.074267	0.23807	-0.17029	0.23998	0.43062	0.221624	0.439302	0.377538	0.238976	-
Prevotella_1	0.43505	0.10943	Sig	14	0	306	35.3	45.5	44.5695	25.8771	0.513406	0.295488	<0.0001	LRFI	-0.459064	0.347455	1.99809	1.09625	1.54717	-0.1056	0.21851	-0.065421	0.22012	0.026585	0.19761	0.11105	0.23264	0.045368	0.24705	0.314451	0.383155	0.446491	0.316558	0.427148	-
Blautia	0.39078	0.11145	Sig	0	14	571	241.5	99.9	229.519	253.491	2.64388	2.89459	0.0038	HRFI	-0.364968	-0.47877	1.26292	2.08145	1.67219	0.20029	0.12374	0.31518	0.22703	0.33054	0.24677	0.50429	0.21626	0.019893	0.2608	0.0527628	0.0825267	0.0902095	0.00985379	0.469599	BFT
Prevotellaceae_NK3B31_group	0.36361	0.098926	Sig	2	0	1216	84.6	131.1	109.959	59.1399	1.26665	0.675311	0.0182	LRFI	-0.415316	0.253698	1.6354	0.584451	1.10993	0.057842	0.21659	0.048513	0.22522	0.047848	0.20757	0.2345	0.23739	-0.10386	0.25276	0.394712	0.414727	0.408846	0.161619	0.340572	-
Lachnospiraceae_NK3A20_group	0.36088	0.10007	Sig	2	0	1663	77.7	186.8	117.569	37.4778	1.35431	0.427954	<0.0001	LRFI	0.701607	0.202753	4.66719	0.37329	2.52024	-0.28074	0.14553	-0.052232	0.22759	-0.18105	0.23287	-0.32807	0.25628	-0.065479	0.25774	0.02686	0.40924	0.21844	0.100251	0.399728	-
Ruminococcaceae_UCG_008	0.35392	0.11191	Sig	2	0	307	89.1	58.7	89.5932	88.6246	1.03204	1.01199	0.6391	-	-0.644012	-0.0479999	3.93238	0.0209215	1.97665	0.051	0.23133	0.25789	0.23081	0.31781	0.23374	0.54351	0.22281	-0.0077292	0.28137	0.412755	0.131927	0.0869667	0.007357	0.489042	BFT
Lachnospiraceae_ND3007_group	0.34986	0.10659	Sig	3	0	109	24.4	17	25.6915	23.058	0.295946	0.263297	0.7188	-	-0.653189	0.163499	4.04524	0.242741	2.14399	0.00097324	0.23044	0.033712	0.24369	0.18421	0.22884	0.40093	0.24769	-0.031047	0.27304	0.498315	0.444986	0.210418	0.0527584	0.454734	-
Coprococcus_3	0.34918	0.10497	Sig	1	0	432	48.4	37.1	50.0847	46.6997	0.576937	0.533257	0.2292	-	-0.383871	0.241915	1.39713	0.531418	0.964275	-0.034437	0.23809	0.27093	0.21877	0.2498	0.21134	0.55541	0.21237	-0.11794	0.26689	0.442498	0.107779	0.118606	0.00445753	0.329279	BFT
Butyricicoccus	0.33804	0.11196	Sig	4	0	68	18.2	12.4	18.6271	17.8362	0.21457	0.203669	0.2306	-	-0.330016	-0.310504	1.03262	0.875479	0.954047	0.16179	0.12939	0.42086	0.25068	0.23775	0.27395	0.41376	0.42738	-0.23933	0.28788	0.105576	0.0465884	0.192736	0.166489	0.202887	-
Terrisporobacter	0.33756	0.11411	Sig	0	13	1070	279	193.7	356.369	201.143	4.1051	2.29683	<0.0001	LRFI	-0.307442	0.326454	0.896179	0.967737	0.931958	-0.17255	0.24702	0.085326	0.24406	-0.12505	0.22696	-0.066747	0.29258	-0.35203	0.27889	0.242424	0.363315	0.290824	0.409772	0.103429	-
Syntrophococcus	0.3369	0.10112	Sig	6	0	1480	74.4	119.9	89.3661	59.3345	1.02943	0.677533	0.0235	LRFI	0.725922	0.108322	4.99629	0.106549	2.55142	-0.03611	0.2485	-0.1816	0.25511	-0.29445	0.23018	-0.60309	0.22764	-0.031935	0.28019	0.442232	0.238279	0.10041	0.00403276	0.454628	BFT
Faecalibacterium	0.325	0.11183	Sig	0	1	527	169.1	98.3	159.369	178.881	1.83581	2.04261	0.0468	HRFI	-0.308531	-0.553057	0.902535	2.77749	1.84001	0.19885	0.12323	0.26188	0.29898	0.60035	0.11668	0.41403	0.32895	0.1825	0.32467	0.0533018	0.190539	1.33569e-07	0.10408	0.287021	DFI
Coprococcus_1	0.31974	0.10021	Sig	13	0	257	14.7	24.4	12.5966	16.8055	0.145103	0.191899	0.2647	-	-0.428729	0.14324	1.74275	0.186311	0.964528	-0.089086	0.24738	0.18236	0.24959	0.30019	0.22865	0.53945	0.23832	0.1198	0.28595	0.359379	0.2325	0.0946117	0.0118008	0.337625	BFT
Marvinbryantia	0.2997	0.095912	Sig	5	0	141	20.7	17.9	21.7356	19.5904	0.250377	0.223701	0.6894	-	-0.602666	0.181462	3.44366	0.29901	1.87134	0.097567	0.23637	0.18632	0.24905	0.28915	0.27591	0.47413	0.23764	-0.0394	0.2868	0.339887	0.227193	0.147322	0.0230127	0.445366	BFT
Mitsuokella	0.2971	0.090688	Sig	1	0	1083	93.6	110.7	97.6102	89.5973	1.12439	1.0231	0.0073	LRFI	0.687829	-0.0948015	4.48568	0.0816098	2.28365	0.012358	0.239	-0.16256	0.23244	-0.087551	0.23955	-0.42883	0.24374	0.16186	0.26002	0.479381	0.242163	0.357376	0.0392569	0.26681	-
NA_Family_XIII	0.28705	0.094287	Sig	5	0	285	24.1	36.2	31.6169	16.4539	0.364203	0.187885	<0.0001	LRFI	0.723816	0.160851	4.96733	0.234942	2.60114	-0.23644	0.22974	-0.37328	0.2312	-0.27112	0.24362	-0.49067	0.26781	0.20814	0.27507	0.151701	0.0532059	0.13288	0.033464	0.224621	-
Prevotella_7	0.28358	0.0977	Sig	0	12	2583	441.7	335.5	499.827	383.157	5.75762	4.37522	0.0033	LRFI	0.740194	-0.0390968	5.19468	0.0138802	2.60428	-0.19359	0.1272	-0.1082	0.27154	-0.27922	0.3171	-0.71286	0.27982	-0.084072	0.30842	0.0640128	0.345143	0.189283	0.00542386	0.392584	BFT
Prevotellaceae_UCG_003	0.27912	0.097633	Sig	3	0	240	18.9	24.4	20.9525	16.8157	0.241357	0.192016	0.0001	LRFI	-0.351497	0.510997	1.17141	2.37109	1.77125	-0.13211	0.25206	0.090005	0.26827	0.05449	0.29913	0.046381	0.30524	-0.11691	0.36084	0.300097	0.368623	0.427728	0.439613	0.372971	-
Romboutsia	0.27761	0.10056	Sig	4	0	235	36	39.9	53.1186	18.7679	0.611885	0.214308	<0.0001	LRFI	-0.121331	0.42768	0.139576	1.66092	0.90025	-0.35869	0.24512	0.030338	0.17874	-0.25345	0.14108	0.010451	0.35469	-0.34444	0.32896	0.0716894	0.43261	0.0362076	0.488247	0.147537	-
Fusicatenibacter	0.27362	0.10129	Sig	3	0	117	24.8	16.8	20.3763	29.1706	0.234719	0.333096	<0.0001	HRFI	-0.302478	-0.500406	0.867471	2.27383	1.57065	0.16938	0.2591	0.50737	0.31202	0.44119	0.31293	0.47414	0.29754	-0.020921	0.44563	0.256645	0.0519661	0.0792893	0.0555203	0.481278	-
Campylobacter	0.27342	0.097207	Sig	4	0	266	23.6	26.9	24.6203	22.6246	0.283607	0.258347	0.4347	-	-0.350409	0.16537	1.16417	0.248327	0.70625	0.061244	0.30822	0.026096	0.32821	0.21518	0.32955	0.40454	0.28105	0.26911	0.33223	0.421248	0.468313	0.256894	0.0750203	0.208967	-
Olsenella	0.26937	0.093342	Sig	8	0	735	42.6	87.5	52.261	32.8259	0.602006	0.374835	0.0011	LRFI	0.693132	0.254839	4.55512	0.589718	2.57242	-0.17373	0.2471	-0.10378	0.27262	-0.23821	0.29026	-0.43044	0.33142	-0.020612	0.35003	0.241004	0.351722	0.205915	0.0970106	0.476521	-
Oscillospira	0.24953	0.087588	Sig	14	0	85	9.7	10.6	12.4644	6.92491	0.14358	0.0790747	<0.0001	LRFI	-0.357501	0.437433	1.21178	1.73755	1.47466	-0.1871	0.27987	-0.043199	0.26794	-0.12179	0.24432	0.040546	0.288	-0.12765	0.29991	0.251899	0.435958	0.309071	0.44402	0.33519	-
Lactobacillus	0.23547	0.094235	Sig	0	17	5034	1353.5	1148.3	879.373	1830.8	10.1297	20.9057	<0.0001	HRFI	-0.148653	-0.330743	0.209514	0.993333	0.601424	0.29741	0.27008	-0.051794	0.19234	0.50573	0.34383	0.86433	0.049782	0.30435	0.34568	0.135406	0.393856	0.0706628	<0.0001	0.189311	BFT
Roseburia	0.23229	0.095535	Sig	2	0	346	79.5	64.2	89.0102	69.9761	1.02533	0.799048	0.0091	LRFI	-0.303934	-0.325474	0.875845	0.961936	0.91889	0.0084469	0.13695	-0.052028	0.31814	0.35497	0.12133	0.16249	0.50069	0.30524	0.64993	0.475409	0.435047	0.00171865	0.372768	0.319302	DFI
SuccinivibrioNAceae_UCG_001	0.23221	0.088293	Sig	13	0	1153	94.5	161.2	114.261	74.6314	1.3162	0.852206	<0.0001	LRFI	0.16895	-0.0650665	0.270635	0.0384439	0.15454	-0.16423	0.26	-0.12265	0.33364	-0.15874	0.27477	-0.46889	0.35691	0.0016343	0.33948	0.263807	0.356581	0.281727	0.0944654	0.498079	-
NA_Muribaculaceae	0.22744	0.083678	Sig	0	0	727	68	73.1	88.0847	47.6792	1.01467	0.544442	<0.0001	LRFI	-0.0391269	0.666106	0.014515	4.02901	2.02176	-0.2764	0.27531	-0.094028	0.28106	-0.40617	0.30029	-0.21933	0.3375	-0.40194	0.30943	0.157699	0.368983	0.0880929	0.257889	0.0969773	-
Dorea	0.2223	0.09018	Sig	1	0	648	67.8	47.8	63.278	72.4027	0.728913	0.826757	0.0074	HRFI	-0.241295	-0.350321	0.552034	1.11441	0.833221	0.14228	0.1612	0.047864	0.47176	0.3323	0.43291	0.66264	0.28753	0.10116	0.40264	0.188718	0.459593	0.221364	0.0105947	0.400814	BFT
Subdoligranulum	0.21992	0.094317	Sig	0	11	583	175.2	93.2	183.424	166.98	2.1129	1.90672	0.9152	-	-0.367302	-0.0882448	1.27913	0.0707117	0.67492	-0.033524	0.337	0.16989	0.32342	0.26621	0.32296	0.47046	0.32384	0.058109	0.37551	0.460379	0.29969	0.20489	0.073146	0.43851	-
Alloprevotella	0.21904	0.092293	Sig	0	3	389	86.1	54.8	78.2508	94.0614	0.901389	1.07408	0.0001	HRFI	-0.392417	-0.264479	1.46004	0.635179	1.04761	0.18987	0.32633	0.08042	0.46165	0.082316	0.32634	0.1926	0.34946	0.060074	0.38068	0.280339	0.430854	0.400428	0.29077	0.437304	-
Ruminococcaceae_UCG_014	0.21878	0.08755	Sig	0	3	505	108.9	71.9	119.298	98.4915	1.37422	1.12466	0.0026	LRFI	0.510371	0.347314	2.46967	1.09536	1.78252	-0.23504	0.13098	-0.1559	0.31972	-0.2974	0.32301	-0.59292	0.36138	0.020489	0.35409	0.0363689	0.312912	0.1786	0.0504288	0.476929	-
Dialister	0.20322	0.082908	Sig	0	3	844	213	135.5	228.742	197.102	2.63493	2.25069	0.0425	LRFI	0.689851	-0.172863	4.5121	0.271341	2.39172	0.020026	0.32004	0.00797	0.32114	-0.15435	0.29762	-0.62013	0.42586	0.044689	0.40836	0.475053	0.4901	0.302015	0.072671	0.456429	-
Shuttleworthia	0.20262	0.088215	Sig	0	1	1543	280.7	250.3	314.983	246.225	3.62836	2.81161	0.2539	-	0.673974	-0.112467	4.30679	0.114859	2.21083	-0.13081	0.14228	-0.052918	0.34428	-0.50884	0.10451	-0.75881	0.36171	-0.27575	0.39667	0.178947	0.438921	5.61343e-07	0.0179596	0.243477	DFI-BFT
Streptococcus	0.20255	0.096109	Sig	0	20	2526	613.1	446.4	484.797	742.212	5.58448	8.47522	<0.0001	HRFI	0.153588	-0.0821968	0.223656	0.0613511	0.142504	0.3182	0.12577	-0.24446	0.31095	-0.17191	0.13444	-0.48673	0.39045	-0.3808	0.56675	0.00570288	0.215884	0.100499	0.106274	0.250823	RFI
NA_Prevotellaceae	0.19573	0.091265	Sig	0	2	817	233.6	102.9	259.342	207.71	2.98742	2.37181	<0.0001	LRFI	0.210713	0.0799934	0.42097	0.058106	0.239538	-0.068308	0.30109	0.14617	0.35378	-0.2289	0.381	-0.73597	0.60955	-0.13706	0.40716	0.410263	0.339742	0.273991	0.113639	0.3682	-
Rikenellaceae_RC9_gut_group	0.19512	0.090041	Sig	0	0	862	118.3	116	144.868	91.5119	1.66876	1.04496	<0.0001	LRFI	-0.130819	0.786656	0.16226	5.6193	2.89078	-0.14151	0.28508	-0.1228	0.37065	-0.42667	0.38449	-0.85685	0.060828	-0.44777	0.44276	0.309811	0.370205	0.133563	<0.0001	0.155933	BFT
Lachnospiraceae_NK4A136_group	0.19103	0.079619	Sig	5	0	253	21.6	23	24.0983	19.0034	0.277594	0.216998	0.3194	-	-0.384888	0.304152	1.40454	0.840028	1.12229	0.058785	0.37449	0.045899	0.30909	0.18628	0.27649	0.31925	0.35232	-0.14586	0.34713	0.437633	0.440975	0.250241	0.182432	0.337174	-
Desulfovibrio	0.18234	0.085296	Sig	1	0	192	21.5	20.8	26.5356	16.4608	0.305669	0.187963	<0.0001	LRFI	0.251224	0.343609	0.598398	1.07211	0.835255	-0.29726	0.12603	-0.35105	0.64915	-0.63472	0.45391	-0.97392	0.013106	-0.29868	0.52293	0.0091709	0.294328	0.0810057	<0.0001	0.283943	RFI-BFT
Lachnospiraceae_UCG_001	0.17817	0.083608	Sig	14	0	83	12	12.7	12.5729	11.372	0.14483	0.129856	0.4334	-	-0.183833	-0.282338	0.320416	0.723852	0.522134	-0.011674	0.3289	-0.033487	0.36286	0.55196	0.11646	0.39386	0.42209	0.73225	0.76188	0.485843	0.463235	1.07133e-06	0.175379	0.168249	DFI
Ruminococcus_2	0.17078	0.094937	Sig	6	0	168	31.1	26.8	32.5763	29.5358	0.375253	0.337266	0.7328	-	-0.349105	-0.206695	1.15552	0.387948	0.771736	0.076382	0.1352	-0.1383	0.48257	0.43922	0.11666	0.14212	0.48734	0.18466	0.58142	0.286052	0.387213	8.32885e-05	0.385287	0.375394	DFI
NA_Ruminococcaceae	0.16324	0.076367	Sig	0	19	749	135.5	89.3	159.095	111.809	1.83265	1.27673	<0.0001	LRFI	0.332121	0.696053	1.04583	4.39943	2.72263	-0.16191	0.657	-0.18111	0.39726	-0.54472	0.49329	-0.97659	0.012078	-0.47778	0.55696	0.402671	0.324232	0.13474	<0.0001	0.195492	BFT
Treponema_2	0.16054	0.083604	Sig	7	0	761	58.4	98.2	65.5424	51.116	0.754997	0.583687	0.0051	LRFI	-0.363437	0.472502	1.25235	2.0273	1.63983	-0.0026757	0.39925	0.11096	0.44297	0.00080489	0.37173	0.13076	0.42513	-0.33612	0.40958	0.497326	0.401104	0.499136	0.379202	0.205924	-
Fournierella	0.14345	0.078165	Sig	13	0	66	9	9.1	8.7322	9.27645	0.100588	0.105927	0.1394	-	-0.494981	-0.0451838	2.32298	0.0185386	1.17076	0.117	0.13791	0.28291	0.40356	0.28764	0.65383	0.64873	0.55117	-0.0827	0.43538	0.198113	0.24164	0.329994	0.119597	0.424675	-
Prevotella_2	0.13878	0.077836	Sig	0	0	340	75	56	66.1356	83.8874	0.761831	0.957899	0.0068	HRFI	-0.380835	-0.260837	1.37512	0.617802	0.996461	0.3014	0.13091	0.48852	0.51784	0.32987	0.63971	0.58553	0.5746	-0.090001	0.48756	0.0106579	0.172743	0.303048	0.154096	0.426773	RFI
Agathobacter	0.13603	0.071103	Sig	0	5	823	253.7	148.1	257.766	249.625	2.96926	2.85043	0.8447	-	-0.312889	-0.435652	0.928214	1.72342	1.32582	0.2403	0.13004	0.18984	0.36748	0.58763	0.11535	0.15743	0.66275	0.5255	0.65107	0.0323089	0.302718	1.74996e-07	0.406119	0.209795	DFI
Lachnospira	0.1304	0.07054	Sig	1	0	263	44	33	50.6373	37.2867	0.583302	0.425772	<0.0001	LRFI	-0.169568	0.0783841	0.272619	0.0557915	0.164205	-0.026089	0.35916	-0.14501	0.49024	0.035258	0.33893	-0.95263	0.019657	0.37988	0.4464	0.471047	0.383694	0.458574	<0.0001	0.197389	BFT
Ruminococcaceae_UCG_005	0.13033	0.072049	Sig	0	0	665	72.6	73.2	90.8881	54.2491	1.04696	0.619464	<0.0001	LRFI	-0.325035	0.630593	1.00168	3.61086	2.30627	-0.18168	0.41619	-0.37993	0.54761	-0.26888	0.41488	-0.29799	0.47508	-0.30454	0.45995	0.331226	0.243905	0.258463	0.26525	0.253949	-
Lachnospiraceae_UCG_004	0.12829	0.074841	Sig	16	0	25	5.3	4.6	5.47458	5.16724	0.0630629	0.059004	0.2133	-	-0.274046	-0.375785	0.712056	1.2823	0.99718	0.089924	0.14614	0.42324	0.43898	0.46872	0.11605	0.14199	0.49494	0.22146	0.65626	0.269169	0.167487	2.68456e-05	0.387101	0.367886	DFI
Oribacterium	0.094035	0.063904	Non	1	0	151	42.9	24.5	44.1288	41.6314	0.50833	0.475384	0.0622	-	0.461839	-0.268167	2.02232	0.653013	1.33766	-	-	-	-	-	-	-	-	-	-	-	-	-	-	-	-
Ruminiclostridium_5	0.082068	0.06857	Non	6	0	47	8.1	6.4	9.68475	6.41638	0.111561	0.0732678	<0.0001	LRFI	-0.177438	0.48242	0.298512	2.1133	1.20591	-	-	-	-	-	-	-	-	-	-	-	-	-	-	-	-
Family_XIII_AD3011_group	0.078333	0.060904	Non	1	0	303	37	33.7	43.6237	30.3959	0.502511	0.347087	<0.0001	LRFI	0.0998562	0.707111	0.0945403	4.54033	2.31744	-	-	-	-	-	-	-	-	-	-	-	-	-	-	-	-
Christensenellaceae_RNA7_group	0.074069	0.062054	Non	1	0	933	52.3	99.8	54.7525	49.9283	0.630707	0.570125	0.0074	LRFI	-0.0536726	0.681349	0.0273132	4.21553	2.12142	-	-	-	-	-	-	-	-	-	-	-	-	-	-	-	-
Lachnospiraceae_FCS020_group	0.067316	0.058197	Non	2	0	43	11.1	6.8	11.7186	10.3788	0.13499	0.118515	0.1653	-	-0.428649	0.147763	1.74209	0.198263	0.970176	-	-	-	-	-	-	-	-	-	-	-	-	-	-	-	-
NA_NA_BradymoNAdales	0.064657	0.062416	Non	19	0	356	23.1	37.6	25.4508	20.7235	0.293174	0.23664	0.0592	-	-0.150493	0.447734	0.214733	1.82034	1.01754	-	-	-	-	-	-	-	-	-	-	-	-	-	-	-	-
Family_XIII_UCG_001	0.062964	0.056967	Non	2	0	45	15.2	8.9	17.6034	12.8567	0.202777	0.146808	<0.0001	LRFI	0.476042	0.101924	2.14862	0.0943326	1.12147	-	-	-	-	-	-	-	-	-	-	-	-	-	-	-	-
Mogibacterium	0.057456	7.5719e-08	Non	5	0	130	12.9	12.6	15.0746	10.6519	0.173647	0.121632	0.0018	LRFI	0.393288	0.408117	1.46652	1.51245	1.48949	-	-	-	-	-	-	-	-	-	-	-	-	-	-	-	-
Succinivibrio	0.051896	0.053614	Non	5	0	501	29.6	46.1	33.3763	25.8567	0.384469	0.295254	0.169	-	0.0499894	-0.0722081	0.0236932	0.0473461	0.0355196	-	-	-	-	-	-	-	-	-	-	-	-	-	-	-	-
Ruminococcaceae_UCG_013	0.11705	0.068308	Non	14	0	73	7.8	8.6	9.0339	6.54608	0.104063	0.0747488	0.0081	LRFI	0.0014934	0.520837	2.11457e-05	2.46329	1.23166	-	-	-	-	-	-	-	-	-	-	-	-	-	-	-	-
IntestinimoNAs	0.10172	0.063137	Non	5	0	38	7.5	5.5	8.65763	6.38225	0.0997291	0.0728781	<0.0001	LRFI	0.210424	0.320047	0.419815	0.930125	0.67497	-	-	-	-	-	-	-	-	-	-	-	-	-	-	-	-
Turicibacter	0.099457	0.03043	Non	6	0	246	31.7	37.2	45.5864	17.7474	0.52512	0.202656	<0.0001	LRFI	-0.125498	0.323146	0.149328	0.948223	0.548775	-	-	-	-	-	-	-	-	-	-	-	-	-	-	-	-
Intestinibacter	0.094356	0.077123	Non	0	1	258	39.5	24.3	39.3525	39.7338	0.453311	0.453715	0.308	-	-0.231195	0.189577	0.506786	0.32635	0.416568	-	-	-	-	-	-	-	-	-	-	-	-	-	-	-	-
Ruminococcaceae_UCG_002	0.022091	0.0083762	Non	0	1	584	69.4	67.5	81.3661	57.3993	0.937274	0.655435	<0.0001	LRFI	0.0946382	0.749255	0.0849182	5.09767	2.59129	-	-	-	-	-	-	-	-	-	-	-	-	-	-	-	-
NA_Lachnospiraceae	0.018709	0.0077405	Non	0	62	661	226	76.3	242.214	209.594	2.79011	2.39333	<0.0001	LRFI	0.361343	0.153486	1.23796	0.21392	0.725939	-	-	-	-	-	-	-	-	-	-	-	-	-	-	-	-
Ruminococcaceae_UCG_010	0.018454	0.0078356	Non	2	0	970	40.9	76.1	41.4169	40.4096	0.477091	0.461431	<0.0001	LRFI	-0.134238	0.591402	0.17085	3.17598	1.67341	-	-	-	-	-	-	-	-	-	-	-	-	-	-	-	-
Prevotellaceae_UCG_001	0.0098263	0.0049296	Non	19	0	128	8	14.5	9.48475	6.60068	0.109257	0.0753723	0.0013	LRFI	0.00346795	0.606606	0.000114029	3.34138	1.67075	-	-	-	-	-	-	-	-	-	-	-	-	-	-	-	-
Prevotella_9	0.0065676	0.0037329	Non	0	34	2935	1180.6	561.1	1064.03	1297.91	12.2568	14.8207	0.0254	HRFI	-0.154335	-0.69189	0.225839	4.34697	2.2864	-	-	-	-	-	-	-	-	-	-	-	-	-	-	-	-
NA_NA_Bacteroidales	0.0056315	0.0034097	Non	5	0	204	15.9	24.1	18.461	13.3106	0.212657	0.151992	0.0006	LRFI	-0.130456	0.33404	0.16136	1.01323	0.587296	-	-	-	-	-	-	-	-	-	-	-	-	-	-	-	-
Coprococcus_2	0.0036319	0.0025242	Non	7	0	81	15.4	12.9	14.6576	16.2287	0.168844	0.185313	0.0469	HRFI	-0.0544213	-0.407645	0.0280806	1.50896	0.768518	-	-	-	-	-	-	-	-	-	-	-	-	-	-	-	-
Peptococcus	0.0024058	0.002037	Non	2	0	62	14	8	14.2576	13.7304	0.164237	0.156785	0.0451	LRFI	-0.0327442	0.134879	0.0101657	0.165195	0.0876805	-	-	-	-	-	-	-	-	-	-	-	-	-	-	-	-
Ruminococcus_1	0.00042682	0.00083668	Non	0	27	408	143.1	51.9	144.746	141.461	1.66736	1.61532	0.1165	-	0.195277	-0.0652426	0.361552	0.0386523	0.200102	-	-	-	-	-	-	-	-	-	-	-	-	-	-	-	-
NA_Eggerthellaceae	0.046085	0.059485	Non	10	0	30	6.2	5	6.82712	5.54949	0.0786431	0.0633689	0.0098	LRFI	-0.028737	0.137083	0.00782977	0.170639	0.0892344	-	-	-	-	-	-	-	-	-	-	-	-	-	-	-	-
Ruminiclostridium_9	0.040685	0.052043	Non	7	0	36	7.3	5.8	8.45424	6.18089	0.0973862	0.0705788	0.0185	LRFI	-0.35033	0.295568	1.16365	0.793282	0.978464	-	-	-	-	-	-	-	-	-	-	-	-	-	-	-	-
Lachnoclostridium	0.037521	0.052783	Non	7	0	140	11.8	11.7	12.4136	11.2594	0.142995	0.128569	0.1372	-	0.176333	-0.275226	0.294805	0.687845	0.491325	-	-	-	-	-	-	-	-	-	-	-	-	-	-	-	-
Ruminococcaceae_NK4A214_group	0.027169	0.01038	Non	1	0	244	36.4	35.2	43.2068	29.5597	0.497708	0.337539	<0.0001	LRFI	-0.0643533	0.792202	0.0392653	5.6988	2.86903	-	-	-	-	-	-	-	-	-	-	-	-	-	-	-	-
Parabacteroides	0.00041912	0.00084273	Non	12	0	247	12.8	21.6	12.2949	13.3959	0.141628	0.152966	0.3869	-	0.00401203	0.41959	0.000152615	1.59869	0.799419	-	-	-	-	-	-	-	-	-	-	-	-	-	-	-	-
